# Supplementary material for: Serum Wisteria floribunda agglutinin-positive Mac-2-binding protein levels predict the presence of fibrotic nonalcoholic steatohepatitis (NASH) and NASH cirrhosis
Source: PLoS One. 2018 Aug 30;13(8):e0202226. doi: 10.1371/journal.pone.0202226 (PMC6116978; doi:10.1371/journal.pone.0202226)
Supplement: S1 Dataset — (XLSX) [file pone.0202226.s001.xlsx]

## Sheet: Pt data + HISCL
	Sysmex HISCL patient spreadsheet
	Sysmex ID #	Age	Sex	BMI	ALT	Steatosis	Inflammation	Ballooning	Fibrosis	NAS	Path dx	HISCL
	1	56	F	45.6923	37	1	2	2	4	5	NASH-cirrhosis	2.08
	2	46	F	40.7688	39	2	3	2	4	7	NASH-cirrhosis	1.62
	3	58	F	25.7901	38	1	2	2	4	5	NASH-cirrhosis	4.1
	4	63	F	32.8825	34	1	3	2	4	6	NASH-cirrhosis	1.01
	5	51	F	37.8285	31	0	2	2	4	4	NASH-cirrhosis	2.57
	6	54	F	27.8415	29	1	2	1	4	4	NASH-cirrhosis	1.2
	7	44	F	21.4278	15	0	1	0	4	1	NASH-cirrhosis	0.64
	8	55	M	32.1929	44	1	2	2	4	5	NASH-cirrhosis	1.98
	9	64	M	33.7633	34	1	3	2	4	6	NASH-cirrhosis	0.83
	10	53	F	39.8438	30	2	3	1	4	6	NASH-cirrhosis	4.58
	11	56	F	24.1198	41	0	2	2	4	4	NASH-cirrhosis	2.96
	12	56	F	30.6699	100	0	1	0	4	1	NASH-cirrhosis	3.64
	13	57	M	40.8361	27	0	2	2	4	4	NASH-cirrhosis	4.32
	14	47	F	30.3766	21	1	3	2	4	6	NASH-cirrhosis	6.45
	15	55	M	29.7796	38	0	2	1	4	3	NASH-cirrhosis	3.07
	16	48	M	40.0154	66	1	2	1	4	4	NASH-cirrhosis	0.72
	17	46	F	33.0923	55	2	2	1	3	5	Advanced-NASH	0.57
	18	61	F	24.6875	22	0	1	1	3	2	Advanced-NASH	0.71
	19	62	F	27.1395	73	2	3	2	3	7	Advanced-NASH	1.99
	20	58	F	33.7005	38	1	2	1	3	4	Advanced-NASH	1.05
	21	43	F	34.8047	70	1	2	2	3	5	Advanced-NASH	0.86
	22	52	M	30.2605	36	1	2	0	3	3	Advanced-NASH	1.85
	23	57	F	27.0703	100	1	3	2	3	6	Advanced-NASH	1.07
	24	58	F	46.0722	167	2	3	2	3	7	Advanced-NASH	2.05
	25	59	F	24.3902	51	2	2	1	3	5	Advanced-NASH	1.21
	26	29	M	37.4079	281	1	2	1	3	4	Advanced-NASH	0.66
	27	65	F	28.8265	42	1	2	0	3	3	Advanced-NASH	1.5
	28	42	F	35.333	154	2	3	2	3	7	Advanced-NASH	0.47
	29	33	M	39.249	132	1	3	2	3	6	Advanced-NASH	0.44
	30	55	M	31.5071	39	0	3	1	3	4	Advanced-NASH	1.48
	31	63	F	30.8203	83	2	2	2	3	6	Advanced-NASH	1.98
	32	50	M	42.1494	53	2	2	1	3	5	Advanced-NASH	0.79
	33	42	M	26	118	1	0	0	0	1	NAFL	0.26
	34	53	M	27.6	54	1	0	0	0	1	NAFL	0.31
	35	46	M	27.1	167	1	0	0	0	1	NAFL	0.32
	36	37	F	31.5	71	1	0	0	0	1	NAFL	0.48
	37	62	F	33.6	82	1	2	2	2	5	Advanced-NASH	1.03
	38	59	F	28.4	73	3	2	2	3	7	Advanced-NASH	1.21
	39	67	F	29.6	104	1	2	2	4	5	NASH-cirrhosis	3.18
	40	53	F	33.7	53	2	2	2	1	6	Early-NASH	0.59
	41	23	F	31.2	142	2	2	0	1	4	Early-NASH	0.69
	42	48	M	33.3	109	3	2	1	0	6	Early-NASH	0.97
	43	41	M	32	98	3	2	2	3	7	Advanced-NASH	0.7
	44	62	F	29.5	59	1	0	0	0	1	NAFL	0.64
	45	37	F	36.2	233	2	0	0	0	2	NAFL	0.54
	46	50	F	36	89	2	1	2	2	5	Advanced-NASH	1.1
	47	57	M	36.4	94	2	1	2	1	5	Early-NASH	0.28
	48	44	M	33.7	44	2	2	1	4	5	NASH-cirrhosis	10.13
	49	52	M	30.7	262	3	2	2	3	7	Advanced-NASH	1.4
	50	59	F	29.7	100	1	0	0	0	1	NAFL	0.39
	51	43	M	33.33	42	1	1	1	0	3	Early-NASH	0.72
	52	55	F	33.8	101	3	1	2	2	6	Advanced-NASH	1.1
	53	62	F	39.2	29	1	0	0	0	1	NAFL	1.64
	54	65	M	29.7	16	1	0	1	0	2	Early-NASH	0.52
	55	66	F	26	34	2	1	2	1	5	Early-NASH	0.51
	56	19	M	30.7	75	1	0	0	0	1	NAFL	0.38
	57	43	M	25.6	72	1	0	0	0	1	NAFL	0.83
	58	52	M	24	86	1	0	0	0	1	NAFL	0.79
	59	73	F	30.9	36	2	1	2	3	5	Advanced-NASH	2.09
	60	54	F	36.7	42	2	2	1	1	5	Early-NASH	0.78
	61	53	F	32	40	2	2	2	2	6	Advanced-NASH	1.24
	62	49	F	29.2	70	1	0	0	0	1	NAFL	0.57
	63	47	F	42	32	3	2	2	3	7	Advanced-NASH	0.9
	64	34	F	27.2	126	2	0	0	0	2	NAFL	1.07
	65	53	F	34.5	112	3	1	1	1	5	Early-NASH	0.86
	66	38	M	27	90	2	0	0	1	2	NAFL	0.6
	67	60	M	31.2	61	2	2	1	4	5	NASH-cirrhosis	0.56
	68	65	F	27.8486	25	1	2	1	0	4	Early-NASH	0.33
	69	38	F	32.2359	123	3	1	2	3	6	Advanced-NASH	2.02
	70	58	F	41.7352	64	3	2	1	2	6	Advanced-NASH	1.28
	71	27	M	22.1563	56	2	0	0	0	2	NAFL	0.28
	72	32	M	32	110	2	2	1	0	5	Early-NASH	0.57
	73	67	M	20.3424	53	1	2	1	3	4	Advanced-NASH	7.87
	74	52	F	45.5916	48	3	1	1	1	5	Early-NASH	0.59
	75	65	F	28.3053	34	1	1	0	4	2	NASH-cirrhosis	5.91
	76	57	F	36.2491	81	3	1	2	2	6	Advanced-NASH	0.96
	77	59	M	25.2932	71	2	0	0	1	2	Early-NASH	1.66
	78	32	F	30.8129	17	1	0	0	0	1	NAFL	0.68
	79	60	F	29.6969	40	3	1	0	0	4	Early-NASH	0.6
	80	58	F	69.2197	26	Tissue unsatisfactory for accurate histological assessment						0.83
	81	40	F	49.0536	16	1	0	0	0	1	NAFL	0.37
	82	55	M	29.8605	57	2	1	0	1	3	Early-NASH	0.49
	83	59	F	41.4277	30	3	1	2	4	6	NASH-cirrhosis	2.44
	84	52	M	26.5562	70	1	1	0	4	2	NASH-cirrhosis	6.13
	85	54	F	45.8727	107	3	1	1	0	5	Early-NASH	1.05
	86	44	F	33.6527	33	1	1	0	0	2	NAFL	0.48
	87	57	F	54.5864	74	3	2	1	4	6	NASH-cirrhosis	6.23
	88	33	F	44.3787	24	3	1	0	0	4	NAFL	0.27
	89	63	F	42.5308	25	1	1	0	1	2	Early-NASH	0.44
	90	74	M	26.3669	120	2	1	2	3	5	Advanced-NASH	1.16
	91	38	F	40.2268	25	1	1	0	0	2	NAFL	0.78
	92	56	F	40.9753	15	1	2	0	0	3	NAFL	0.74
	93	43	M	37.2333	40	2	0	0	1c	2	Early-NASH	0.52
	94	39	M	32.8028	70	2	1	1	0	4	Early-NASH	1.23
	95	59	F	33.0083	55	1	1	0	0	2	NAFL	0.51
	96	66	M	35.2802	94	2	2	1	3	5	Advanced-NASH	2.53
	97	26	F	48.9728	80	2	0	0	0	2	NAFL	1.4
	98	59	F	45.1471	36	2	1	1	0	4	Early-NASH	2.56
	99	64	F	38.4308	131	3	1	0	0	4	Early-NASH	1.16
	100	58	F	47.1111	27	2	1	1	3	4	Advanced-NASH	2.83
	101	67	F	30.6648	193	2	2	2	3	6	Advanced-NASH	1.23
	102	71	F	27.6395	68	2	1	1	3	4	Advanced-NASH	1.92
	103	40	F	28.9884	123	3	1	2	1	6	Early-NASH	0.94
	104	48	M	27.6724	147	3	0	1	1	4	Early-NASH	0.72
	105	61	F	36.4444	163	3	1	0	0	4	Early-NASH	1.12
	106	44	M	49.0883	28	2	0	0	0	2	NAFL	0.44
	107	69	F	48.8704	51	2	1	1	3	4	Advanced-NASH	2.15
	108	50	M	51.8121	27	2	1	0	0	3	NAFL	0.35
	109	62	F	30.6008	102	3	2	2	4	7	NASH-cirrhosis	1.35
	110	54	M	29.4363	61	1	0	0	0	1	NAFL	0.42
	111	21	F	33.2812	383	3	2	2	2	7	Advanced-NASH	1.88
	112	64	F	29.2788	53	3	1	1	1	5	Early-NASH	2.65
	113	39	M	54.9485	25	3	1	0	1	4	Early-NASH	1.16
	114	20	F	47.3343	36	3	1	0	1	4	Early-NASH	0.27
	115	53	F	60.4381	24	2	0	0	0	2	NAFL	0.61
	116	50	F	53.5156	59	2	1	0	0	3	NAFL	0.92
	117	70	M	30.5075	14	1	0	0	1	1	Early-NASH	0.5
	118	50	F	41.5249	111	3	0	0	1	3	Early-NASH	0.34
	119	60	F	32.2717	34	3	1	2	2	6	Advanced-NASH	0.69
	120	57	M	38.6112	57	2	0	0	3	2	Advanced-NASH	1.57
	121	63	M	29.7609	64	2	1	0	1	3	Early-NASH	1.26
	122	60	F	42.7398	67	2	0	2	4	4	NASH-cirrhosis	1.96
	123	61	F	45.7944	26	1	0	0	0	1	NAFL	0.63
	124	48	F	38.3921	33	2	0	1	0	3	Early-NASH	0.8
	125	47	F	39.085	36	2	1	2	1	5	Early-NASH	0.73
	126	52	M	35.679	37	2	0	1	0	3	Early-NASH	0.49
	127									0		1.32
	128	38	M	31.5227	475	2	1	1	3	4	Advanced-NASH	2.07
	129	45	F	39.9505	30	1	0	0	0	1	NAFL	0.44
	130	40	M	41.2272	87	2	0	1	2	3	Advanced-NASH	0.43
	131	61	M	34.6232	40	2	1	1	0	4	Early-NASH	0.67
	132	55	F	46.4333	31	2	0	1	0	3	Early-NASH	0.77
	133	58	M	39.8698	52	1	1	0	3	2	Advanced-NASH	0.4
	134	40	M	40.8473	33	1	0	0	1	1	Early-NASH	0.46
	135	60	F	32.0454	27	1	0	0	0	1	NAFL	0.41
	136	48	M	44.3065	52	2	0	0	0	2	NAFL	0.4
	137	58	F	45.793	33	1	0	0	0	1	NAFL	0.61
	138	48	M	37.2299	72	2	0	1	1	3	Early-NASH	0.37
	139	24	F	44.2817	51	1	0	0	0	1	NAFL	0.26
	140	36	M	45.1695	40	3	0	0	2	3	Early-NASH	0.94
	141	61	F	48.1531	52	3	0	1	1	4	Early-NASH	0.85
	142	59	F	34.0496	60	2	0	1	0	3	Early-NASH	0.53
	143	58	F	52.7182	87	3	1	1	2	5	Early-NASH	0.5
	144	45	F	35.3186	19	3	0	0	0	3	NAFL	0.35
	145	43	F	40.0091	20	3	0	0	0	3	NAFL	0.99
	146	45	F	54.8289	37	1	0	0	0	1	NAFL	0.35
	147	66	F	40	38	3	0	0	0	3	NAFL	0.56
	148	46	F	42.4366	25	1	0	0	0	1	NAFL	0.61
	149	47	F	40.1915	22	1	0	0	0	1	NAFL	0.58
	150	49	M	38.1501	62	2	0	1	1c	3	Early-NASH	0.45
	151	31	M	50.9421	37	1	1	0	1c	2	Early-NASH	0.61
	152	50	F	39.1511	39	2	0	1	0	3	Early-NASH	0.44
	153	57	F	35.0982	28	1	0	0	0	1	NAFL	0.36
	154	53	F	31.5025	22	3	0	0	0	3	NAFL	0.39
	155	63	M	32.2421	48	3	1	1	3	5	Advanced-NASH	1.59
	156	46	M	48.1222	66	1	0	0	0	1	NAFL	0.54
	157	49	F	33.8659	23	3	1	0	1	4	Early-NASH	0.97
	158	30	F	44.8864	30	1	0	0	0	1	NAFL	0.62
	159	55	F	46.0547	47	2	1	0	0	3	NAFL	0.36
	160	43	F	46.8675	34	1	0	0	0	1	NAFL	0.29
	161	55	M	46.8142	22	1	1	0	1	2	Early-NASH	0.3
	162	60	F	34.5473	9	1	0	0	1	1	Early-NASH	0.2
	163	40	F	34.0787	27	3	1	0	1	4	Early-NASH	0.28
	164	39	M	31.2637	158	1	1	1	2	3	Advanced-NASH	1.47
	165	41	F	46.9849	43	1	0	0	0	1	NAFL	0.37
	166	31	F	43.2835	39	3	0	0	0	3	NAFL	0.47
	167	40	M	50.4987	47	3	0	0	0	3	NAFL	0.54
	168	56	M	31.0517	105	2	1	1	1	4	Early-NASH	0.92
	169	43	M	40.7198	107	2	1	0	3	3	Advanced-NASH	0.72
	170	62	M	43.1711	59	2	2	1	2	5	Advanced-NASH	0.72
	171	53	M	32.8848	18	2	2	0	1	4	Early-NASH	0.52
	172	27	F	49.4464	102	1	1	0	1	2	Early-NASH	0.92
	173	47	M	34.7606	43	3	1	0	1	4	Early-NASH	0.25
	174	55	F	38.6086	46	3	1	0	0	4	Early-NASH	0.72
	175	40	F	37.6505	29	3	1	0	0	4	NAFL	0.37
	176	22	F	34.2058	124	3	1	1	1	5	Early-NASH	0.56
	177	29	M	26.8753	103	3	1	1	3	5	Advanced-NASH	0.41
	178	62	M	30.6595	54	1	1	0	0	2	NAFL	0.81
	179	55	F		63	1	1	0	0	2	NAFL	3.11
	180	65	F	31.4419	58	2	2	1	3	5	Advanced-NASH	0.79
	181	65	M	41.5225	29	1	1	0	4	2	NASH-cirrhosis	2.35
	182	50	M	43.9446	121	3	2	2	4	7	NASH-cirrhosis	1.76
	183	71	F	46.2443	39	1	0	0	3	1	Advanced-NASH	10.72
	184	69	F	33.9855	45	2	0	0	2	2	Advanced-NASH	0.93
	185	60	F	43.1276	68	3	0	1	4	4	NASH-cirrhosis	1.66
	186	64	F	42.9095	82	2	1	1	4	4	NASH-cirrhosis	4.74
	187	64	F	35.8781	37	3	1	2	4	6	NASH-cirrhosis	2.39
	188	62	F	28.8889	74	1	1	1	1	3	Early-NASH	1.07
	189	57	M	31.055	69	3	1	0	1	4	Early-NASH	0.64
	190	45	M	28.6028	138	2	1	1	1	4	Early-NASH	1.26
	191	60	M	28.6011	294	3	1	2	1	6	Early-NASH	1.45
	192	46	F	26.6844	28	1	2	1	0	4	Early-NASH	0.71
	193	60	M	32.9819	57	2	1	1	4	4	NASH-cirrhosis	0.72
	194	56	F	37.7297	283	2	2	1	3	5	Advanced-NASH	2.2
	195	59	M	31.4122	99	1	2	1	1	4	Early-NASH	0.62
	196	44	F	51.9362	48	2	2	2	4	6	NASH-cirrhosis	1.63
	197	65	M	31.0752	86	2	1	1	3	4	Advanced-NASH	1.08
	198	33	M	40.6489	146	2	1	0	1	3	Early-NASH	0.93
	199	27	M	24.0352	285	2	2	1	1	5	Early-NASH	0.37
	200	63	M	37.446	48	2	1	2	3	5	Advanced-NASH	0.79
	201	55	F	24						0	Healthy Control	0.53
	202	37	F	27						0	Healthy Control	0.4
	203	66	F	20						0	Healthy Control	0.31
	204	35	F	19						0	Healthy Control	0.58
	205	61	F	26						0	Healthy Control	0.57
	206	48	F	20						0	Healthy Control	0.3
	207	56	M	23						0	Healthy Control	0.77
	208	22	M	21						0	Healthy Control	0.44
	209	50	M	28						0	Healthy Control	0.79
	210	48	F	21						0	Healthy Control	0.36
	211	69	F	20						0	Healthy Control	0.73
	212	54	F	25						0	Healthy Control	0.46
	213	58	M	24						0	Healthy Control	0.2
	214	54	F	21						0	Healthy Control	0.43
	215	60	F	26						0	Healthy Control	0.67
	216	70	M	26						0	Healthy Control	0.4
	217	44	M	24						0	Healthy Control	0.81
	218	67	M	23						0	Healthy Control	0.31
	219	45	M							0	Healthy Control	0.43
	220	45	M							0	Healthy Control	0.43
